# Supplementary material for: Pathological hemodynamic changes and leukocyte transmigration disrupt the blood–spinal cord barrier after spinal cord injury
Source: J Neuroinflammation. 2023 May 20;20:118. doi: 10.1186/s12974-023-02787-w (PMC10200062; doi:10.1186/s12974-023-02787-w)
Supplement: Supplementary file 6 — Additional file 6. Statistical test results. [file 12974_2023_2787_MOESM6_ESM.xlsx]

## Sheet: Figure 1
Figure 1d
Model Information
Dependent Variable		intdens
Probability Distribution		Normal
Link Function		Identity
Subject Effect	1	number
Within-Subject Effect	1	time
Working Correlation Matrix Structure		Independent
Correlated Data Summary
Number of Levels	Subject Effect	number	20
	Within-Subject Effect	time	15
Number of Subjects			20
Number of Measurements per Subject	Minimum		15
	Maximum		15
Correlation Matrix Dimension			15
Tests of Model Effects
Source	Type III
	Wald Chi-Square	df	Sig.
(Intercept)	22.4477	1	2.15949e-06
TTM	2.45036	1	0.117498
time	38.1043	14	0.000500903
Dependent Variable: intdens Model: (Intercept), TTM, time
Pairwise Comparisons
(I) TTM		Mean Difference (I-J)	Std. Error	df	Sig.	95% Wald Confidence Interval for Difference
						Lower	Upper
normT	hypoT	-165253	105569	1	0.117498	-372164	41657.6
hypoT	normT	165253	105569	1	0.117498	-41657.6	372164
Pairwise comparisons of estimated marginal means based on the original scale of dependent variable intdens
a. The mean difference is significant at the .05 level.
Figure 1e
Model Information
Dependent Variable		volume
Probability Distribution		Normal
Link Function		Identity
Subject Effect	1	number
	2	time
Working Correlation Matrix Structure		Independent
Correlated Data Summary
Number of Levels	Subject Effect	number	19
		time	16
Number of Subjects			304
Number of Measurements per Subject	Minimum		1
	Maximum		1
Correlation Matrix Dimension			1
Tests of Model Effects
Source	Type III
	Wald Chi-Square	df	Sig.
(Intercept)	361.205	1	0
TTM	1.91607	1	0.16629
time	332.117	15	0
Dependent Variable: volume Model: (Intercept), TTM, time
Estimates
Mean	Std. Error	95% Wald Confidence Interval
		Lower	Upper
267342	14066.6	239772	294912
Estimates
TTM	Mean	Std. Error	95% Wald Confidence Interval
			Lower	Upper
normT	286814	15651.4	256137	317490
hypoT	247871	23377.7	202051	293690
Pairwise Comparisons
(I) TTM		Mean Difference (I-J)	Std. Error	df	Sig.	95% Wald Confidence Interval for Difference
						Lower	Upper
normT	hypoT	38942.7	28133.3	1	0.16629	-16197.5	94083
hypoT	normT	-38942.7	28133.3	1	0.16629	-94083	16197.5
Pairwise comparisons of estimated marginal means based on the original scale of dependent variable volume
Figure 1g
ANOVA summary
F	19.91
P value	<0.0001
P value summary	****
Significant diff. among means (P < 0.05)?	Yes
R squared	0.7993
Brown-Forsythe test
F (DFn, DFd)	1.699 (4, 20)
P value	0.1898
P value summary	ns
Are SDs significantly different (P < 0.05)?	No
Bonferroni's multiple comparisons test	Mean Diff.	95.00% CI of diff.	Below threshold?	Summary	Adjusted P Value
Ctrl vs. NT-SCI 1 h	-0.02723	-0.03807 to -0.01639	Yes	****	<0.0001
Ctrl vs. TTM-SCI 1 h	-0.02569	-0.03653 to -0.01485	Yes	****	<0.0001	A-B
Ctrl vs. NT-SCI 4 h	-0.01783	-0.02867 to -0.006991	Yes	***	0.0004	A-C
Ctrl vs. TTM-SCI 4 h	-0.01593	-0.02677 to -0.005095	Yes	**	0.0016	A-D
NT-SCI 1 h vs. TTM-SCI 1 h	0.001539	-0.009298 to 0.01238	No	ns	>0.9999	A-E
NT-SCI 1 h vs. NT-SCI 4 h	0.009398	-0.001440 to 0.02024	No	ns	0.1277	B-C
NT-SCI 1 h vs. TTM-SCI 4 h	0.01129	0.0004568 to 0.02213	Yes	*	0.0369	B-D
TTM-SCI 1 h vs. NT-SCI 4 h	0.007859	-0.002979 to 0.01870	No	ns	0.3326	B-E
TTM-SCI 1 h vs. TTM-SCI 4 h	0.009755	-0.001083 to 0.02059	No	ns	0.1016	C-D
NT-SCI 4 h vs. TTM-SCI 4 h	0.001896	-0.008941 to 0.01273	No	ns	>0.9999	C-E

## Sheet: Figure 2
Figure 2b
ANOVA summary
F	2.733
P value	0.0973
P value summary	ns
Significant diff. among means (P < 0.05)?	No
R squared	0.2671
Brown-Forsythe test
F (DFn, DFd)	0.8388 (2, 15)
P value	0.4515
P value summary	ns
Are SDs significantly different (P < 0.05)?	No
Bonferroni's multiple comparisons test	Mean Diff.	95.00% CI of diff.	Below threshold?	Summary	Adjusted P Value
Ctrl vs. NT	-0.000192	-0.0006333 to 0.0002493	No	ns	0.7784
Ctrl vs. TTM	-0.000383	-0.0008243 to 5.828e-005	No	ns	0.101
NT vs. TTM	-0.000191	-0.0006323 to 0.0002503	No	ns	0.7855
Figure 2c
ANOVA summary
F	0.2991
P value	0.7468
P value summary	ns
Significant diff. among means (P < 0.05)?	No
R squared	0.04749
Brown-Forsythe test
F (DFn, DFd)	0.5080 (2, 12)
P value	0.6141
P value summary	ns
Are SDs significantly different (P < 0.05)?	No
Bonferroni's multiple comparisons test	Mean Diff.	95.00% CI of diff.	Below threshold?	Summary	Adjusted P Value
Ctrl vs. NT	-6.863e-06	-3.676e-005 to 2.304e-005	No	ns	>0.9999
Ctrl vs. TTM	6.427e-07	-2.926e-005 to 3.054e-005	No	ns	>0.9999
NT vs. TTM	7.505e-06	-2.239e-005 to 3.740e-005	No	ns	>0.9999
Figure 2d
ANOVA summary
F	3.664
P value	0.0506
P value summary	ns
Significant diff. among means (P < 0.05)?	No
R squared	0.3282
Brown-Forsythe test
Tukey's multiple comparisons test	Mean Diff.	95.00% CI of diff.	Below threshold?	Summary	Adjusted P Value
Ctrl vs. NT	0.000195	6.756e-006 to 0.0003832	Yes	*	0.0419
Ctrl vs. TTM	7.883e-05	-0.0001094 to 0.0002671	No	ns	0.5358
NT vs. TTM	-0.0001162	-0.0003044 to 7.208e-005	No	ns	0.2748
Figure 2e
ANOVA summary
F	0.9731
P value	0.4058
P value summary	ns
Significant diff. among means (P < 0.05)?	No
R squared	0.1396
Brown-Forsythe test
F (DFn, DFd)	0.3921 (2, 12)
P value	0.684
P value summary	ns
Are SDs significantly different (P < 0.05)?	No
Bonferroni's multiple comparisons test	Mean Diff.	95.00% CI of diff.	Below threshold?	Summary	Adjusted P Value
Ctrl vs. NT	-0.0001484	-0.001084 to 0.0007875	No	ns	>0.9999
Ctrl vs. TTM	-0.0004602	-0.001396 to 0.0004757	No	ns	0.5904
NT vs. TTM	-0.0003118	-0.001248 to 0.0006241	No	ns	>0.9999
Figure 2f
ANOVA summary
F	3.659
P value	0.0575
P value summary	ns
Significant diff. among means (P < 0.05)?	No
R squared	0.3788
Brown-Forsythe test
F (DFn, DFd)	2.312 (2, 12)
P value	0.1415
P value summary	ns
Are SDs significantly different (P < 0.05)?	No
Bonferroni's multiple comparisons test	Mean Diff.	95.00% CI of diff.	Below threshold?	Summary	Adjusted P Value
Ctrl vs. NT	174000000	-56631962 to 404631962	No	ns	0.1736
Ctrl vs. TTM	209800000	-20831962 to 440431962	No	ns	0.0795
NT vs. TTM	35800000	-194831962 to 266431962	No	ns	>0.9999
Figure 2g
ANOVA summary
F	2.824
P value	0.0988
P value summary	ns
Significant diff. among means (P < 0.05)?	No
R squared	0.32
Brown-Forsythe test
F (DFn, DFd)	0.4715 (2, 12)
P value	0.6352
P value summary	ns
Are SDs significantly different (P < 0.05)?	No
Bonferroni's multiple comparisons test	Mean Diff.	95.00% CI of diff.	Below threshold?	Summary	Adjusted P Value
Ctrl vs. NT	6340440	-5768911 to 18449791	No	ns	0.5137
Ctrl vs. TTM	10258760	-1850591 to 22368111	No	ns	0.1092
NT vs. TTM	3918320	-8191031 to 16027671	No	ns	>0.9999

## Sheet: Figure 3
Figure 3c
ANOVA summary
F	44.36
P value	<0.0001
P value summary	****
Significant diff. among means (P < 0.05)?	Yes
R squared	0.9048
Bonferroni's multiple comparisons test	Mean Diff.	95.00% CI of diff.	Significant?	Summary	Adjusted P Value
Bonferroni's multiple comparisons test	Mean Diff.	95.00% CI of diff.	Below threshold?	Summary	Adjusted P Value
Ctrl vs. SCI IM	-0.0001574	-0.0007567 to 0.0004419	No	ns	>0.9999
Ctrl vs. NT-SCI 15 min	-0.001114	-0.001713 to -0.0005145	Yes	****	<0.0001
Ctrl vs. NT-SCI 30 min	-0.001664	-0.002263 to -0.001064	Yes	****	<0.0001
Ctrl vs. NT-SCI 1 h	-0.002355	-0.002954 to -0.001755	Yes	****	<0.0001
Ctrl vs. NT-SCI 4 h	-0.001614	-0.002213 to -0.001015	Yes	****	<0.0001
Ctrl vs. TTM-SCI 4 h	-0.001377	-0.001977 to -0.0007779	Yes	****	<0.0001
SCI IM vs. NT-SCI 15 min	-0.0009564	-0.001556 to -0.0003571	Yes	***	0.0002
SCI IM vs. NT-SCI 30 min	-0.001506	-0.002106 to -0.0009071	Yes	****	<0.0001
SCI IM vs. NT-SCI 1 h	-0.002197	-0.002797 to -0.001598	Yes	****	<0.0001
SCI IM vs. NT-SCI 4 h	-0.001457	-0.002056 to -0.0008573	Yes	****	<0.0001
SCI IM vs. TTM-SCI 4 h	-0.00122	-0.001819 to -0.0006205	Yes	****	<0.0001
NT-SCI 15 min vs. NT-SCI 30 min	-0.00055	-0.001149 to 4.931e-005	No	ns	0.1002
NT-SCI 15 min vs. NT-SCI 1 h	-0.001241	-0.001840 to -0.0006415	Yes	****	<0.0001
NT-SCI 15 min vs. NT-SCI 4 h	-0.0005002	-0.001100 to 9.911e-005	No	ns	0.1979
NT-SCI 15 min vs. TTM-SCI 4 h	-0.0002634	-0.0008627 to 0.0003359	No	ns	>0.9999
NT-SCI 30 min vs. NT-SCI 1 h	-0.0006908	-0.001290 to -9.149e-005	Yes	*	0.0132
NT-SCI 30 min vs. NT-SCI 4 h	4.98e-05	-0.0005495 to 0.0006491	No	ns	>0.9999
NT-SCI 30 min vs. TTM-SCI 4 h	0.0002866	-0.0003127 to 0.0008859	No	ns	>0.9999
NT-SCI 1 h vs. NT-SCI 4 h	0.0007406	0.0001413 to 0.001340	Yes	**	0.0063
NT-SCI 1 h vs. TTM-SCI 4 h	0.0009774	0.0003781 to 0.001577	Yes	***	0.0002
NT-SCI 4 h vs. TTM-SCI 4 h	0.0002368	-0.0003625 to 0.0008361	No	ns	>0.9999
Figure 3f
cldn-5	Ctrl+SCI immed	Chi-Square Tests						SCI immed+NormT 4h	Chi-Square Tests						HypoT 4h+NormT 4h	Chi-Square Tests						Ctrl+NormT 4h	Chi-Square Tests						Ctrl+SCI immed	Chi-Square Tests							Ctrl+SCI 15min	Chi-Square Tests							SCI immed+SCI 15min	Chi-Square Tests
			Value	df	Asymptotic Significance (2-sided)	Exact Sig. (2-sided)	Exact Sig. (1-sided)			Value	df	Asymptotic Significance (2-sided)	Exact Sig. (2-sided)	Exact Sig. (1-sided)			Value	df	Asymptotic Significance (2-sided)	Exact Sig. (2-sided)	Exact Sig. (1-sided)			Value	df	Asymptotic Significance (2-sided)	Exact Sig. (2-sided)	Exact Sig. (1-sided)			Value	df	Asymptotic Significance (2-sided)	Exact Sig. (2-sided)	Exact Sig. (1-sided)				Value	df	Asymptotic Significance (2-sided)	Exact Sig. (2-sided)	Exact Sig. (1-sided)				Value	df	Asymptotic Significance (2-sided)
		Pearson Chi-Square	9.671a	1	0.00187194				Pearson Chi-Square	5.862a	1	0.0154712				Pearson Chi-Square	.102a	1	0.749564				Pearson Chi-Square	24.727a	1	6.6043e-07				Pearson Chi-Square	9.671a	1	0.00187194					Pearson Chi-Square	37.005a	1	1.17856e-09					Pearson Chi-Square	13.121a	1	0.00029194
		Continuity Correctionb	8.54425	1	0.00346616				Continuity Correctionb	4.84021	1	0.0278036				Continuity Correctionb	0	1	1				Continuity Correctionb	22.7096	1	1.88425e-06				Continuity Correctionb	8.54425	1	0.00346616					Continuity Correctionb	34.5066	1	4.24816e-09					Continuity Correctionb	11.5249	1	0.000686707
		Likelihood Ratio	9.73922	1	0.00180378				Likelihood Ratio	6.21239	1	0.0126859				Likelihood Ratio	0.102024	1	0.749414				Likelihood Ratio	26.3968	1	2.78007e-07				Likelihood Ratio	9.73922	1	0.00180378					Likelihood Ratio	40.9554	1	1.55745e-10					Likelihood Ratio	14.7082	1	0.000125497
		Fisher's Exact Test				0.00269922	0.00169321		Fisher's Exact Test				0.0163475	0.0124203		Fisher's Exact Test				1	0.5		Fisher's Exact Test				9.50346e-07	4.75173e-07		Fisher's Exact Test				0.00269922	0.00169321			Fisher's Exact Test				5.45397e-10	4.15322e-10			Fisher's Exact Test
		Linear-by-Linear Association	9.59046	1	0.00195591				Linear-by-Linear Association	5.81315	1	0.0159068				Linear-by-Linear Association	0.100899	1	0.750753				Linear-by-Linear Association	24.4848	1	7.48965e-07				Linear-by-Linear Association	9.59046	1	0.00195591					Linear-by-Linear Association	36.665	1	1.40274e-09					Linear-by-Linear Association	13.0181	1	0.000308496
		N of Valid Cases	120						N of Valid Cases	120						N of Valid Cases	102						N of Valid Cases	102						N of Valid Cases	120							N of Valid Cases	109							N of Valid Cases	127
		a. 0 cells (0.0%) have expected count less than 5. The minimum expected count is 21.68.							a. 0 cells (0.0%) have expected count less than 5. The minimum expected count is 11.48.							a. 0 cells (0.0%) have expected count less than 5. The minimum expected count is 5.50.							a. 0 cells (0.0%) have expected count less than 5. The minimum expected count is 18.00.							a. 0 cells (0.0%) have expected count less than 5. The minimum expected count is 21.68.								a. 0 cells (0.0%) have expected count less than 5. The minimum expected count is 15.44.								a. 0 cells (0.0%) have expected count less than 5. The minimum expected count is 10.96.
		b. Computed only for a 2x2 table							b. Computed only for a 2x2 table							b. Computed only for a 2x2 table							b. Computed only for a 2x2 table							b. Computed only for a 2x2 table								b. Computed only for a 2x2 table								b. Computed only for a 2x2 table
Figure 3d
ANOVA summary
F	55.02
P value	<0.0001
P value summary	****
Significant diff. among means (P < 0.05)?	Yes
R squared	0.9116
Bonferroni's multiple comparisons test	Mean Diff.	95.00% CI of diff.	Significant?	Summary	Adjusted P Value
Ctrl vs. SCI IM	-0.0001914	-0.0005464 to 0.0001636	No	ns	0.7461
Ctrl vs. NT-SCI 4 h	-0.001198	-0.001553 to -0.0008426	Yes	****	<0.0001
Ctrl vs. TTM-SCI 4 h	-0.001118	-0.001473 to -0.0007628	Yes	****	<0.0001
SCI IM vs. NT-SCI 4 h	-0.001006	-0.001361 to -0.0006512	Yes	****	<0.0001
SCI IM vs. TTM-SCI 4 h	-0.0009264	-0.001281 to -0.0005714	Yes	****	<0.0001
NT-SCI 4 h vs. TTM-SCI 4 h	7.98e-05	-0.0002752 to 0.0004348	No	ns	>0.9999
Figure 3g
occludin	Ctrl+SCI immed	Chi-Square Tests						SCI immed+NormT 4h	Chi-Square Tests						HypoT 4h+NormT 4h	Chi-Square Tests						Ctrl+NormT 4h	Chi-Square Tests
			Value	df	Asymptotic Significance (2-sided)	Exact Sig. (2-sided)	Exact Sig. (1-sided)			Value	df	Asymptotic Significance (2-sided)	Exact Sig. (2-sided)	Exact Sig. (1-sided)			Value	df	Asymptotic Significance (2-sided)	Exact Sig. (2-sided)	Exact Sig. (1-sided)			Value	df	Asymptotic Significance (2-sided)	Exact Sig. (2-sided)	Exact Sig. (1-sided)
		Pearson Chi-Square	1.537a	1	0.215117				Pearson Chi-Square	14.270a	1	0.000158365				Pearson Chi-Square	1.338a	1	0.247312				Pearson Chi-Square	21.778a	1	3.06042e-06
		Continuity Correctionb	1.07526	1	0.29976				Continuity Correctionb	12.6503	1	0.000375502				Continuity Correctionb	0.723628	1	0.394957				Continuity Correctionb	19.644	1	9.32972e-06
		Likelihood Ratio	1.53437	1	0.215457				Likelihood Ratio	15.6105	1	7.78206e-05				Likelihood Ratio	1.36382	1	0.242876				Likelihood Ratio	22.9169	1	1.69156e-06
		Fisher's Exact Test				0.230955	0.149904		Fisher's Exact Test				0.000140938	0.000112905		Fisher's Exact Test				0.360225	0.198151		Fisher's Exact Test				3.66782e-06	3.06288e-06
		Linear-by-Linear Association	1.52173	1	0.217358				Linear-by-Linear Association	14.1449	1	0.000169258				Linear-by-Linear Association	1.32603	1	0.249513				Linear-by-Linear Association	21.5491	1	3.44892e-06
		N of Valid Cases	103						N of Valid Cases	114						N of Valid Cases	108						N of Valid Cases	95
		a. 0 cells (0.0%) have expected count less than 5. The minimum expected count is 17.94.							a. 0 cells (0.0%) have expected count less than 5. The minimum expected count is 12.55.							a. 0 cells (0.0%) have expected count less than 5. The minimum expected count is 5.89.							a. 0 cells (0.0%) have expected count less than 5. The minimum expected count is 11.05.
		b. Computed only for a 2x2 table							b. Computed only for a 2x2 table							b. Computed only for a 2x2 table							b. Computed only for a 2x2 table
Figure 3e
ANOVA summary
F	48.12
P value	<0.0001
P value summary	****
Significant diff. among means (P < 0.05)?	Yes
R squared	0.9002
Bonferroni's multiple comparisons test	Mean Diff.	95.00% CI of diff.	Significant?	Summary	Adjusted P Value
Ctrl vs. SCI IM	-0.0001693	-0.0004929 to 0.0001544	No	ns	0.8114	A-B
Ctrl vs. NT-SCI 4 h	-0.001052	-0.001375 to -0.0007280	Yes	****	<0.0001	A-C
Ctrl vs. TTM-SCI 4 h	-0.0009205	-0.001244 to -0.0005968	Yes	****	<0.0001	A-D
SCI IM vs. NT-SCI 4 h	-0.0008824	-0.001206 to -0.0005587	Yes	****	<0.0001	B-C
SCI IM vs. TTM-SCI 4 h	-0.0007512	-0.001075 to -0.0004275	Yes	****	<0.0001	B-D
NT-SCI 4 h vs. TTM-SCI 4 h	0.0001312	-0.0001925 to 0.0004549	No	ns	>0.9999	C-D
Figure 3h
ZO-1	Ctrl+SCI immed	Chi-Square Tests						SCI immed+NormT 4h	Chi-Square Tests						HypoT 4h+NormT 4h	Chi-Square Tests						Ctrl+NormT 4h	Chi-Square Tests
			Value	df	Asymptotic Significance (2-sided)	Exact Sig. (2-sided)	Exact Sig. (1-sided)			Value	df	Asymptotic Significance (2-sided)	Exact Sig. (2-sided)	Exact Sig. (1-sided)			Value	df	Asymptotic Significance (2-sided)	Exact Sig. (2-sided)	Exact Sig. (1-sided)			Value	df	Asymptotic Significance (2-sided)	Exact Sig. (2-sided)	Exact Sig. (1-sided)
		Pearson Chi-Square	4.576a	1	0.0324289				Pearson Chi-Square	4.781a	1	0.0287697				Pearson Chi-Square	.335a	1	0.562536				Pearson Chi-Square	16.001a	1	6.33136e-05
		Continuity Correctionb	3.82739	1	0.0504215				Continuity Correctionb	3.92176	1	0.047665				Continuity Correctionb	0.116032	1	0.733378				Continuity Correctionb	14.4336	1	0.000145185
		Likelihood Ratio	4.59158	1	0.0321293				Likelihood Ratio	4.94664	1	0.0261415				Likelihood Ratio	0.337255	1	0.561418				Likelihood Ratio	16.6674	1	4.45398e-05
		Fisher's Exact Test				0.0442818	0.0251033		Fisher's Exact Test				0.0387707	0.0226482		Fisher's Exact Test				0.637694	0.368182		Fisher's Exact Test				0.000106441	5.56983e-05
		Linear-by-Linear Association	4.53848	1	0.033141				Linear-by-Linear Association	4.7415	1	0.0294434				Linear-by-Linear Association	0.332339	1	0.564285				Linear-by-Linear Association	15.8513	1	6.85186e-05
		N of Valid Cases	123						N of Valid Cases	120						N of Valid Cases	112						N of Valid Cases	107
		a. 0 cells (0.0%) have expected count less than 5. The minimum expected count is 24.15.							a. 0 cells (0.0%) have expected count less than 5. The minimum expected count is 14.30.							a. 0 cells (0.0%) have expected count less than 5. The minimum expected count is 10.21.							a. 0 cells (0.0%) have expected count less than 5. The minimum expected count is 18.95.
		b. Computed only for a 2x2 table							b. Computed only for a 2x2 table							b. Computed only for a 2x2 table							b. Computed only for a 2x2 table
[truncated: 7 more columns]

## Sheet: Figure 4
fig. 4B
ANOVA summary
F	23.02
P value	<0.0001
P value summary	****
Significant diff. among means (P < 0.05)?	Yes
R square	0.1956
Bonferroni's multiple comparisons test	Mean Diff.	95.00% CI of diff.	Significant?	Summary	Adjusted P Value
NormT pre-SCI vs. NormT post-SCI	-1.429	-1.982 to -0.8766	Yes	****	<0.0001
HypoT pre-SCI vs. HypoT post-SCI	-1.145	-1.653 to -0.6368	Yes	****	<0.0001
fig. 4E
ANOVA summary
F	0.3173
P value	0.8129
P value summary	ns
Significant diff. among means (P < 0.05)?	No
R square	0.003317
Bonferroni's multiple comparisons test	Mean Diff.	95.00% CI of diff.	Significant?	Summary	Adjusted P Value
NormT pre-SCI vs. NormT post-SCI	-0.9981	-4.577 to 2.581	No	ns	>0.9999
HypoT pre-SCI vs. HypoT post-SCI	-0.7922	-4.063 to 2.479	No	ns	>0.9999
fig. 4F
ANOVA summary
F	11.42
P value	<0.0001
P value summary	****
Significant diff. among means (P < 0.05)?	Yes
R square	0.1063
Bonferroni's multiple comparisons test	Mean Diff.	95.00% CI of diff.	Significant?	Summary	Adjusted P Value
NormT pre-SCI vs. NormT post-SCI	-11.79	-19.16 to -4.429	Yes	***	0.0007
HypoT pre-SCI vs. HypoT post-SCI	-13.65	-20.34 to -6.957	Yes	****	<0.0001
fig. 4G
ANOVA summary
F	20.51
P value	<0.0001
P value summary	****
Significant diff. among means (P < 0.05)?	Yes
R square	0.1781
Bonferroni's multiple comparisons test	Mean Diff.	95.00% CI of diff.	Significant?	Summary	Adjusted P Value
NormT pre-SCI vs. NormT post-SCI	-453	-639.8 to -266.2	Yes	****	<0.0001
HypoT pre-SCI vs. HypoT post-SCI	-404.9	-576.7 to -233.1	Yes	****	<0.0001
ANOVA summary
F	19.64
P value	<0.0001
P value summary	****
Significant diff. among means (P < 0.05)?	Yes
R square	0.1698
Bonferroni's multiple comparisons test	Mean Diff.	95.00% CI of diff.	Significant?	Summary	Adjusted P Value
NormT pre-SCI vs. NormT post-SCI	-13.59	-19.51 to -7.665	Yes	****	<0.0001
HypoT pre-SCI vs. HypoT post-SCI	-13.19	-18.58 to -7.813	Yes	****	<0.0001
fig. 4H
ANOVA summary
F	5.548
P value	0.001
P value summary	**
Significant diff. among means (P < 0.05)?	Yes
R square	0.05536
Bonferroni's multiple comparisons test	Mean Diff.	95.00% CI of diff.	Significant?	Summary	Adjusted P Value
NormT pre-SCI vs. NormT post-SCI	-4.65e-13	-8.206e-013 to -1.093e-013	Yes	**	0.007
HypoT pre-SCI vs. HypoT post-SCI	-3.709e-13	-6.98e-013 to -4.374e-014	Yes	*	0.0223
Figure 4J
Two-way RM ANOVA	Matching: Stacked
Alpha	0.05
Source of Variation	% of total variation	P value	P value summary	Significant?
Interaction	5.238	0.0015	**	Yes
Time	0.3884	0.9586	ns	No
Column Factor	51.25	<0.0001	****	Yes
Subjects (matching)	25	<0.0001	****	Yes
Number of families	1
Number of comparisons per family	6
Alpha	0.05
Bonferroni's multiple comparisons test	Mean Diff.	95.00% CI of diff.	Significant?	Summary	Adjusted P Value
parenchyma-normT vs. parenchyma-hypoT	-10.06	-124.5 to 104.4	No	ns	>0.9999
parenchyma-normT vs. DSV-normT	-106	-220.4 to 8.474	No	ns	0.0808
parenchyma-normT vs. DSV-hypoT	-219.4	-333.9 to -105	Yes	***	0.0001
parenchyma-hypoT vs. DSV-normT	-95.91	-210.4 to 18.54	No	ns	0.1408
parenchyma-hypoT vs. DSV-hypoT	-209.3	-323.8 to -94.9	Yes	***	0.0002
DSV-normT vs. DSV-hypoT	-113.4	-227.9 to 1.015	No	ns	0.053
NT-SCI
Data sets analyzed	A : control-normT	B : 5	C : 10	D : 15	E : 20
ANOVA summary
F	0.6722
P value	0.7711
P value summary	ns
Significant diff. among means (P < 0.05)?	No
R square	0.1151
Bonferroni's multiple comparisons test	Mean Diff.	95.00% CI of diff.	Significant?	Summary	Adjusted P Value
control-normT vs. 5	78.82	-61.08 to 218.7	No	ns	>0.9999
control-normT vs. 10	117.4	-22.54 to 257.3	No	ns	0.1828
control-normT vs. 15	91.63	-48.28 to 231.5	No	ns	0.6703
control-normT vs. 20	93.06	-46.84 to 233	No	ns	0.627
control-normT vs. 25	92.38	-47.52 to 232.3	No	ns	0.6472
control-normT vs. 30	90.44	-49.46 to 230.3	No	ns	0.7082
control-normT vs. 35	85.01	-54.89 to 224.9	No	ns	0.9055
control-normT vs. 40	96.46	-43.44 to 236.4	No	ns	0.5334
control-normT vs. 45	96.47	-43.43 to 236.4	No	ns	0.533
control-normT vs. 50	95.21	-44.69 to 235.1	No	ns	0.5663
control-normT vs. 55	81.81	-64.92 to 228.5	No	ns	>0.9999
control-normT vs. 60	77.23	-79.19 to 233.6	No	ns	>0.9999
TTM-SCI
Data sets analyzed	A : contol-hypoT	B : 5	C : 10	D : 15	E : 20
ANOVA summary
F	0.4433
P value	0.9392
P value summary	ns
Significant diff. among means (P < 0.05)?	No
R square	0.07674
Bonferroni's multiple comparisons test	Mean Diff.	95.00% CI of diff.	Significant?	Summary	Adjusted P Value
contol-hypoT vs. 5	-17.4	-281 to 246.2	No	ns	>0.9999
contol-hypoT vs. 10	-129.9	-393.5 to 133.6	No	ns	>0.9999
contol-hypoT vs. 15	-86.99	-350.6 to 176.6	No	ns	>0.9999
contol-hypoT vs. 20	-68.27	-331.9 to 195.3	No	ns	>0.9999
contol-hypoT vs. 25	-67.23	-330.8 to 196.4	No	ns	>0.9999
contol-hypoT vs. 30	-76.26	-339.8 to 187.3	No	ns	>0.9999
contol-hypoT vs. 35	-40.74	-304.3 to 222.8	No	ns	>0.9999
contol-hypoT vs. 40	-26.24	-289.8 to 237.3	No	ns	>0.9999
contol-hypoT vs. 45	-112.9	-376.5 to 150.7	No	ns	>0.9999
contol-hypoT vs. 50	-132.2	-395.8 to 131.4	No	ns	>0.9999
contol-hypoT vs. 55	-90.84	-354.4 to 172.7	No	ns	>0.9999
contol-hypoT vs. 60	-93.99	-370.4 to 182.5	No	ns	>0.9999

## Sheet: Figure 5
Figure 5B
ANOVA summary
F	13.44
P value	0.0001
P value summary	***
Significant diff. among means (P < 0.05)?	Yes
R squared	0.5389
Bonferroni's multiple comparisons test	Mean Diff.	95.00% CI of diff.	Below threshold?	Summary	Adjusted P Value
Pre-SCI vs. NT post-SCI	-1.543	-2.456 to -0.6302	Yes	***	0.0007
Pre-SCI vs. NONOate	0.5079	-0.5611 to 1.577	No	ns	0.697
NT post-SCI vs. NONOate	2.051	0.8929 to 3.209	Yes	***	0.0004
Figure 5D
ANOVA summary
F	40.62
P value	<0.0001
P value summary	****
Significant diff. among means (P < 0.05)?	Yes
R squared	0.8713
Bonferroni's multiple comparisons test	Mean Diff.	95.00% CI of diff.	Significant?	Summary	Adjusted P Value
Ctrl vs. NT-SCI 4 h	-0.002058	-0.002695 to -0.001422	Yes	****	<0.0001
Ctrl vs. NONOate	-0.0009028	-0.001539 to -0.0002664	Yes	**	0.0059
NT-SCI 4 h vs. NONOate	0.001156	0.0005192 to 0.001792	Yes	***	0.0009
Figure 5E
ANOVA summary
F	22.19
P value	<0.0001
P value summary	****
Significant diff. among means (P < 0.05)?	Yes
R squared	0.7871
Bonferroni's multiple comparisons test	Mean Diff.	95.00% CI of diff.	Below threshold?	Summary	Adjusted P Value
Ctrl vs. NT-SCI 4 h	-0.00118	-0.001726 to -0.0006336	Yes	***	0.0002
Ctrl vs. NONOate	-0.001082	-0.001628 to -0.0005354	Yes	***	0.0004
NT-SCI 4 h vs. NONOate	9.82e-05	-0.0004482 to 0.0006446	No	ns	>0.9999
Figure 5F
ANOVA summary
F	37.6
P value	<0.0001
P value summary	****
Significant diff. among means (P < 0.05)?	Yes
R squared	0.8624
Bonferroni's multiple comparisons test	Mean Diff.	95.00% CI of diff.	Below threshold?	Summary	Adjusted P Value
Ctrl vs. NT-SCI 4 h	-0.00152	-0.002009 to -0.001031	Yes	****	<0.0001
Ctrl vs. NONOate	-0.0006384	-0.001128 to -0.0001491	Yes	*	0.0104
NT-SCI 4 h vs. NONOate	0.0008816	0.0003923 to 0.001371	Yes	***	0.0009
Figure 5H
ANOVA table	SS	DF	MS	F (DFn, DFd)	P value
Time x Column Factor	10804686035931	20	540234301797	F (20, 280) = 5.058	P<0.0001
Time	29319598646020	20	1465979932301	F (1.645, 23.04) = 13.73	P=0.0002
Column Factor	40981308314789	1	40981308314789	F (1, 14) = 38.93	P<0.0001
Subject	14736456841771	14	1052604060127	F (14, 280) = 9.855	P<0.0001
Residual	29906118532176	280	106807566186
Source of Variation	% of total variation	P value	P value summary
Time x Column Factor	8.592	<0.0001	****
Time	23.32	0.0002	***
Column Factor	32.59	<0.0001	****
Subject	11.72	<0.0001	****

## Sheet: figure 6
Figure 6B
Two-way RM ANOVA	Matching: Stacked
Alpha	0.05
Source of Variation	% of total variation	P value	P value summary	Significant?
Interaction	21.1	<0.0001	****	Yes
Time	28.52	<0.0001	****	Yes
Column Factor	36.21	<0.0001	****	Yes
Subjects (matching)	5.478	0.0016	**	Yes
ANOVA table	SS	DF	MS	F (DFn, DFd)	P value
Interaction	6550336216	10	655033622	F (10, 60) = 14.57	P<0.0001
Time	8851687877	5	1770337575	F (5, 60) = 39.37	P<0.0001
Column Factor	11239220304	2	5619610152	F (2, 12) = 39.66	P<0.0001
Subjects (matching)	1700423301	12	141701942	F (12, 60) = 3.151	P=0.0016
Residual	2698080031	60	44968001
Bonferroni's multiple comparisons test	Mean Diff.	95.00% CI of diff.	Significant?	Summary	Adjusted P Value
ctrl vs. normT-SCI	-25264	-33807 to -16721	Yes	****	<0.0001
ctrl vs. hypoT-SCI	-3507	-12050 to 5036	No	ns	0.8282
normT-SCI vs. hypoT-SCI	21757	13214 to 30300	Yes	****	<0.0001
NT-SCI
ANOVA summary
F	17.47
P value	<0.0001
P value summary	****
Significant diff. among means (P < 0.05)?	Yes
R square	0.7444
Bonferroni's multiple comparisons test	Mean Diff.	95.00% CI of diff.	Significant?	Summary	Adjusted P Value
sham vs. SCI	-7256	-29235 to 14723	No	ns	>0.9999
sham vs. 30min	-26870	-48849 to -4891	Yes	*	0.0106
sham vs. 60min	-29462	-51441 to -7483	Yes	**	0.0045
sham vs. 90min	-47910	-69889 to -25931	Yes	****	<0.0001
sham vs. 120min	-62375	-84354 to -40397	Yes	****	<0.0001
TTM-SCI
Kruskal-Wallis test
P value	0.0466
Exact or approximate P value?	Approximate
P value summary	*
Do the medians vary signif. (P < 0.05)?	Yes
Number of groups	6
Kruskal-Wallis statistic	11.25
Dunn's multiple comparisons test	Mean rank diff.	Significant?	Summary	Adjusted P Value
sham vs. SCI	-10	No	ns	0.5009
sham vs. 30min	-9.667	No	ns	0.5601
sham vs. 60min	-11.67	No	ns	0.2756
sham vs. 90min	-14	No	ns	0.1068
sham vs. 120min	-19.67	Yes	**	0.0061
Figure 6C
Two-way RM ANOVA	Matching: Stacked
Alpha	0.05
Source of Variation	% of total variation	P value	P value summary	Significant?
Interaction	12.23	<0.0001	****	Yes
Time	22.65	<0.0001	****	Yes
Column Factor	42.42	0.0002	***	Yes
Subjects (matching)	11.21	<0.0001	****	Yes
ANOVA table	SS	DF	MS	F (DFn, DFd)	P value
Interaction	35800418	10	3580042	F (10, 55) = 6.283	P<0.0001
Time	66324003	5	13264801	F (5, 55) = 23.28	P<0.0001
Column Factor	124198558	2	62099279	F (2, 11) = 20.81	P=0.0002
Subjects (matching)	32823222	11	2983929	F (11, 55) = 5.237	P<0.0001
Residual	31337577	55	569774
Bonferroni's multiple comparisons test	Mean Diff.	95.00% CI of diff.	Significant?	Summary	Adjusted P Value
ctrl vs. normT-SCI	-2800	-4057 to -1542	Yes	***	0.0002
ctrl vs. hypoT-SCI	-778.2	-2112 to 555.9	No	ns	0.3847
normT-SCI vs. hypoT-SCI	2022	687.4 to 3356	Yes	**	0.0039
NT-SCI
Kruskal-Wallis test
P value	0.0036
Exact or approximate P value?	Approximate
P value summary	**
Do the medians vary signif. (P < 0.05)?	Yes
Number of groups	6
Kruskal-Wallis statistic	17.56
Dunn's multiple comparisons test	Mean rank diff.	Significant?	Summary	Adjusted P Value
sham vs. SCI	-7.333	No	ns	>0.9999
sham vs. 30min	-16.42	Yes	*	0.0348
sham vs. 60min	-20.33	Yes	**	0.0041
sham vs. 90min	-18.25	Yes	*	0.0135
sham vs. 120min	-18.67	Yes	*	0.0107
TTM-SCI
Kruskal-Wallis test
P value	0.0027
Exact or approximate P value?	Approximate
P value summary	**
Do the medians vary signif. (P < 0.05)?	Yes
Number of groups	6
Kruskal-Wallis statistic	18.22
Dunn's multiple comparisons test	Mean rank diff.	Significant?	Summary	Adjusted P Value
sham vs. SCI	-8.583	No	ns	0.7904
sham vs. 30min	-13.25	No	ns	0.1467
sham vs. 60min	-16.67	Yes	*	0.0306
sham vs. 90min	-21	Yes	**	0.0028
sham vs. 120min	-21.5	Yes	**	0.002
Figure 6E
Two-way RM ANOVA	Matching: Stacked
Alpha	0.05
Source of Variation	% of total variation	P value	P value summary	Significant?
Interaction	11.85	<0.0001	****	Yes
Time	15.29	<0.0001	****	Yes
Column Factor	42.78	0.0008	***	Yes
Subjects (matching)	16.06	<0.0001	****	Yes
ANOVA table	SS	DF	MS	F (DFn, DFd)	P value
Interaction	0.6449	10	0.06449	F (10, 55) = 5.381	P<0.0001
Time	0.8322	5	0.1664	F (5, 55) = 13.89	P<0.0001
Column Factor	2.328	2	1.164	F (2, 11) = 14.65	P=0.0008
Subjects (matching)	0.8741	11	0.07946	F (11, 55) = 6.63	P<0.0001
Residual	0.6592	55	0.01198
Bonferroni's multiple comparisons test	Mean Diff.	95.00% CI of diff.	Significant?	Summary	Adjusted P Value
ctrl vs. normT-SCI	0.114	-0.1037 to 0.3317	No	ns	0.5031
ctrl vs. hypoT-SCI	0.3976	0.1799 to 0.6153	Yes	***	0.001
normT-SCI vs. hypoT-SCI	0.2836	0.07833 to 0.4888	Yes	**	0.0075
NT-SCI
ANOVA summary
F	2.523
P value	0.0569
P value summary	ns
Significant diff. among means (P < 0.05)?	No
R square	0.3445
Bonferroni's multiple comparisons test	Mean Diff.	95.00% CI of diff.	Significant?	Summary	Adjusted P Value
ctrl vs. SCI	0.2341	-0.01895 to 0.4871	No	ns	0.0808
ctrl vs. 1	0.2805	0.02745 to 0.5335	Yes	*	0.0244
ctrl vs. 2	0.1039	-0.1491 to 0.3569	No	ns	>0.9999
ctrl vs. 3	0.1222	-0.1308 to 0.3753	No	ns	0.946
ctrl vs. 4	0.1988	-0.05419 to 0.4519	No	ns	0.1892
TTM-SCI
ANOVA summary
F	10.65
P value	<0.0001
P value summary	****
Significant diff. among means (P < 0.05)?	Yes
R square	0.6893
Bonferroni's multiple comparisons test	Mean Diff.	95.00% CI of diff.	Significant?	Summary	Adjusted P Value
ctrl vs. SCI	0.393	0.1167 to 0.6693	Yes	**	0.0028
ctrl vs. 1	0.5374	0.261 to 0.8137	Yes	****	<0.0001
ctrl vs. 2	0.5322	0.2559 to 0.8086	Yes	****	<0.0001
ctrl vs. 3	0.5615	0.2851 to 0.8378	Yes	****	<0.0001
ctrl vs. 4	0.617	0.3406 to 0.8933	Yes	****	<0.0001

## Sheet: Figure 7
Figure 7C
ANOVA summary
F	4.357
P value	0.059
P value summary	ns
Significant diff. among means (P < 0.05)?	No
R squared	0.5546
Bonferroni's multiple comparisons test	Mean Diff.	95.00% CI of diff.	Below threshold?	Summary	Adjusted P Value
Ctrl vs. NT-SCI 6 h	6683	-3304 to 16670	No	ns	0.224
Ctrl vs. TTM-SCI 6 h	8871	-1116 to 18858	No	ns	0.0821
NT-SCI 6 h vs. TTM-SCI 6 h	2188	-8489 to 12865	No	ns	>0.9999
Figure 7E
ANOVA summary
F	115.1
P value	<0.0001
P value summary	****
Significant diff. among means (P < 0.05)?	Yes
R squared	0.9505
Bonferroni's multiple comparisons test	Mean Diff.	95.00% CI of diff.	Significant?	Summary	Adjusted P Value
Ctrl vs. NT-SCI 6 h	-227.1	-269.8 to -184.3	Yes	****	<0.0001
Ctrl vs. TTM-SCI 6 h	-160.1	-202.8 to -117.3	Yes	****	<0.0001
NT-SCI 6 h vs. TTM-SCI 6 h	67.04	24.29 to 109.8	Yes	**	0.0028
Figure 7H
ANOVA summary
F	26.61
P value	<0.0001
P value summary	****
Significant diff. among means (P < 0.05)?	Yes
R squared	0.7965
Bonferroni's multiple comparisons test	Mean Diff.	95.00% CI of diff.	Below threshold?	Summary	Adjusted P Value
Ctrl vs. SCI	-0.03543	-0.06478 to -0.006071	Yes	*	0.0136	A-B
Ctrl vs. SCI	-0.1078	-0.1371 to -0.07841	Yes	****	<0.0001	C-D
Ctrl vs. SCI	-0.05405	-0.08575 to -0.02234	Yes	***	0.0004	E-F

## Sheet: Figure 8
Figure 8B
Mann Whitney test
P value	0.0022
Exact or approximate P value?	Exact
P value summary	**
Significantly different (P < 0.05)?	Yes
One- or two-tailed P value?	Two-tailed
Sum of ranks in column A,B	21 , 57
Mann-Whitney U	0
Figure 8E
ANOVA summary
F	34.47
P value	<0.0001
P value summary	****
Significant diff. among means (P < 0.05)?	Yes
R squared	0.866
Bonferroni's multiple comparisons test	Mean Diff.	95.00% CI of diff.	Below threshold?	Summary	Adjusted P Value
Ctrl vs. NT-SCI 4 h	-0.001957	-0.002650 to -0.001263	Yes	****	<0.0001
Ctrl vs. LPS 24 h	-0.001945	-0.002638 to -0.001251	Yes	****	<0.0001
Ctrl vs. SB225002	-0.0007704	-0.001464 to -7.692e-005	Yes	*	0.0248
NT-SCI 4 h vs. LPS 24 h	1.2e-05	-0.0006815 to 0.0007055	No	ns	>0.9999
NT-SCI 4 h vs. SB225002	0.001186	0.0004929 to 0.001880	Yes	***	0.0006
LPS 24 h vs. SB225002	0.001174	0.0004809 to 0.001868	Yes	***	0.0006
Figure 8F
ANOVA summary
F	35.9
P value	<0.0001
P value summary	****
Significant diff. among means (P < 0.05)?	Yes
R squared	0.8568
Bonferroni's multiple comparisons test	Mean Diff.	95.00% CI of diff.	Significant?	Summary	Adjusted P Value
Ctrl vs. NT-SCI 4 h	-0.001225	-0.001643 to -0.0008082	Yes	****	<0.0001
Ctrl vs. SB225002	-0.0009082	-0.001325 to -0.0004910	Yes	***	0.0002
NT-SCI 4 h vs. SB225002	0.0003172	-0.0001000 to 0.0007344	No	ns	0.1687
Figure 8G
ANOVA summary
F	133.7
P value	<0.0001
P value summary	****
Significant diff. among means (P < 0.05)?	Yes
R squared	0.9617
Bonferroni's multiple comparisons test	Mean Diff.	95.00% CI of diff.	Below threshold?	Summary	Adjusted P Value
Ctrl vs. NT-SCI 4 h	-0.001401	-0.001749 to -0.001052	Yes	****	<0.0001
Ctrl vs. LPS 24 h	-0.002061	-0.002410 to -0.001713	Yes	****	<0.0001
Ctrl vs. SB225002	-0.0003594	-0.0007077 to -1.109e-005	Yes	*	0.0409
NT-SCI 4 h vs. LPS 24 h	-0.0006604	-0.001009 to -0.0003121	Yes	***	0.0002
NT-SCI 4 h vs. SB225002	0.001041	0.0006931 to 0.001390	Yes	****	<0.0001
LPS 24 h vs. SB225002	0.001702	0.001353 to 0.002050	Yes	****	<0.0001
Figure 8I
Correlated Data Summary
Number of Levels	Subject Effect	number	357
	Within-Subject Effect	time	21
Number of Subjects			357
Number of Measurements per Subject	Minimum		1
	Maximum		1
Correlation Matrix Dimension			21
Continuous Variable Information
		N	Minimum	Maximum	Mean	Std. Deviation
Dependent Variable	intdensity	357	142904	3368864	883548	603537
Goodness of Fita
	Value
Quasi Likelihood under Independence Model Criterion (QIC)b	7.39315e+13
Corrected Quasi Likelihood under Independence Model Criterion (QICC)b	7.39315e+13
Dependent Variable: intdensity
Model: (Intercept), time, SB225002
a Information criteria are in smaller-is-better form.
b Computed using the full log quasi-likelihood function.
Tests of Model Effects
Source	Type III
	Wald Chi-Square	df	Sig.
(Intercept)	1300.33	1	0
time	166.851	20	0
SB225002	132.262	1	0
Dependent Variable: intdensity Model: (Intercept), time, SB225002

## Sheet: Supplemental figure 1
Supplemental Figure 1C
Model Information
Dependent Variable		intdens
Probability Distribution		Normal
Link Function		Identity
Subject Effect	1	number
	2	TTM
Working Correlation Matrix Structure		Independent
Correlated Data Summary
Number of Levels	Subject Effect	number	20
		TTM	2
Number of Subjects			20
Number of Measurements per Subject	Minimum		16
	Maximum		16
Correlation Matrix Dimension			16
Tests of Model Effects
Source	Type III
	Wald Chi-Square	df	Sig.
(Intercept)	14.6306	1	0.000130777
TTM	3.08364	1	0.0790835
time	145.667	15	0
Dependent Variable: intdens Model: (Intercept), TTM, time
Pairwise Comparisons
(I) TTM		Mean Difference (I-J)	Std. Error	df	Sig.	95% Wald Confidence Interval for Difference
						Lower	Upper
normT	hypoT	-85430.4	48649.8	1	0.0790835	-180782	9921.4
hypoT	normT	85430.4	48649.8	1	0.0790835	-9921.4	180782
Pairwise comparisons of estimated marginal means based on the original scale of dependent variable intdens

## Sheet: Supplemental figure 4
Supplemental Figure 4D
Friedman test
P value	0.4402
Exact or approximate P value?	Approximate
P value summary	ns
Are means signif. different? (P < 0.05)	No
Number of groups	4
Friedman statistic	2.7
Dunn's multiple comparisons test	Rank sum diff.	Significant?	Summary	Adjusted P Value
Epi-NT vs. Pen-NT	-6	No	ns	0.4906
Epi-TTM vs. Pen-TTM	2	No	ns	>0.9999
Supplemental Figure 4E
Repeated measures ANOVA summary
Assume sphericity?	No
F	0.3681
P value	0.683
P value summary	ns
Statistically significant (P < 0.05)?	No
Geisser-Greenhouse's epsilon	0.6158
R squared	0.04996
Bonferroni's multiple comparisons test	Mean Diff.	95.00% CI of diff.	Below threshold?	Summary	Adjusted P Value
Epi-NT vs. Pen-NT	0.001915	-0.08779 to 0.09162	No	ns	>0.9999
Epi-TTM vs. Pen-TTM	-0.01038	-0.05197 to 0.03121	No	ns	>0.9999
Supplemental Figure 4G
P value	0.0572
Exact or approximate P value?	Approximate
P value summary	ns
Do the medians vary signif. (P < 0.05)?	No
Number of groups	5
Kruskal-Wallis statistic	9.162
Dunn's multiple comparisons test	Mean rank diff.	Significant?	Summary	Adjusted P Value
sham vs. 5	-12	No	ns	0.2103
sham vs. 10	-17.39	Yes	*	0.0199
sham vs. 15	-14.22	No	ns	0.0864
sham vs. 20	-9.167	No	ns	0.5547

[truncated: 2 more sheets: Supplemental figure 5, Supplemental figure 6]
